# Supplementary material for: Ni/(R2O3,CaO) Nanocomposites Produced by the Exsolution of R1.5Ca0.5NiO4 Nickelates (R = Nd, Sm, Eu): Rare Earth Effect on the Catalytic Performance in the Dry Reforming and Partial Oxidation of Methane
Source: Materials (Basel). 2022 Oct 18;15(20):7265. doi: 10.3390/ma15207265 (PMC9610205; doi:10.3390/ma15207265)
Supplement: Supplementary file 1 [file materials-15-07265-s001.zip]

Archive with 1 entries (1 files):
- materials-1914594-supplementary.pdf
